# Supplementary material for: Waterlogging Priming Enhances Hypoxia Stress Tolerance of Wheat Offspring Plants by Regulating Root Phenotypic and Physiological Adaption
Source: Plants (Basel). 2022 Jul 28;11(15):1969. doi: 10.3390/plants11151969 (PMC9370225; doi:10.3390/plants11151969)
Supplement: Supplementary file 1 [file plants-11-01969-s001.zip]

Archive with 1 entries (1 files):
- plants-1742346-supplementary.pdf
